# Supplementary material for: Premature Vertebral Mineralization in hmx1-Mutant Zebrafish
Source: Cells. 2022 Mar 24;11(7):1088. doi: 10.3390/cells11071088 (PMC8997757; doi:10.3390/cells11071088)
Supplement: Supplementary file 1 [file cells-11-01088-s001.zip]

Archive with 1 entries (1 files):
- cells-1615549-supplementary.pdf
